# Supplementary material for: Identification and characterization of alternative STK39 transcripts within human and mouse kidneys reveals species‐specific regulation of blood pressure
Source: Physiol Rep. 2020 Feb 28;8(4):e14379. doi: 10.14814/phy2.14379 (PMC7048380; doi:10.14814/phy2.14379)
Supplement: Supplementary file 2 [file PHY2-8-e14379-s002.xls]

## Sheet: Table S1
Table S1. Human kidney donor characteristics.
Donor	Donor Information			Medical History		Project Component
	Sex	Age	Race	Medications	Conditions
NDRI Donor 1	Female	50	EA	none reported	lung cancer	RNA-seq
NDRI Donor 2	Male	64	EA	prednisone	gastric cancer	RNA-seq
NDRI Donor 3	Male	64	AA	atenolol	colon cancer	RNA-seq
UMMC Patient	Male	58	EA	none reported	renal cell carcinoma, hypertension, diabetes	RNA-seq
LLF Donor 1	Female	58	AA	antihypertensive	hypertension, basal cell carcinoma	Validation
LLF Donor 2	Male	44	EA	holistic medications/vitamins, bupropion, OCD medication	hypertension	Validation
LLF Donor 3	Female	66	AA	many prescribed medications (no specifics reported)	hypertension, chronic pain (neck and back)	Validation
LLF Donor 4	Female	45	AA	none reported	high cholesterol, chronic pain	Validation
NDRI, National Disease Reserch Interchange; UMMC, University of Maryland Medical Center; LLF, Living Legacy Foundation; EA, European American; AA, African American.

## Sheet: Table S2
Table S2. STK39 primers used for conventional RT-PCR, quantitative RT-PCR and 5'RACE
Species	RT-PCR and/or qRT-PCR	Total or Alternative Transcript	Forward Primer (5' to 3')		Reverse Primer (5' to 3')
Human	qRT-PCR	Total SPAK	CCACTTTGGAAACAGGGGTA		GGCTTTCTGGAAGAATTTGC
Human	RT-PCR, qRT-PCR	hFL-SPAK	CAGGAGGTTATCGGCAGTG		AGGTCACTACGTTGGGATGG
Human	RT-PCR, qRT-PCR	hSPAK2	GCGTTGCTACATCTTGGTGA		CAGTAGCTCCACTGCCTCAA
Human	RT-PCR, qRT-PCR	hKS-SPAK	TCTTAACACATAGAGCAAGTTTTGTG		TTAAAAGTTCTGCTGCTGTGG
Human	5'RACE	Exon 11 (outer reaction)	N/A		TCTCATCCATCTCGTCGTCA
Human	5'RACE	Exon 10 (inner reaction)	N/A		TGGCTCTTTGGGCTATGTCT

## Sheet: Table S3
Table S3. Primers used for PCR amplification of human STK39 candidate promoter regions from human genomic DNA.
Human STK39 Promoter Insert	Forward Primer (5' to 3')		Reverse Primer (5' to 3')
hFL-SPAK.1	GCTCGCTAGCCTCGAGTCCACAGCCCCTTAAATCG		CCGGATTGCCAAGCTTAGCCTCGGATTTCACTCTTG
hFL-SPAK.2	GCTCGCTAGCCTCGAGTGGAGACAAGAACGGTGGAT		CCGGATTGCCAAGCTTATGATGCTGCGGAGGAGA
hSPAK2.1	GCTCGCTAGCCTCGAGCATTGGTAAAAAGGCTCAGAAGA		CCGGATTGCCAAGCTTCACATGTACTGAATATGCTGTTGG
hSPAK2.2	GCTCGCTAGCCTCGAGTGCAAATACACTACTCTATAAACATGC		CCGGATTGCCAAGCTTCACATGTACTGAATATGCTGTTGG
hSPAK2.3	GCTCGCTAGCCTCGAGTGGCTAATTGAGAATTCACTGAC		CCGGATTGCCAAGCTTGCATTGCAGGGGTCATTTT
hSPAK2.4	GCTCGCTAGCCTCGAGTGGCTAATTGAGAATTCACTGAC		CCGGATTGCCAAGCTTGAACAAAATGGCAAAGTTGTATGA
hSPAK2.5	GCTCGCTAGCCTCGAGTGGCTAATTGAGAATTCACTGAC		CCGGATTGCCAAGCTTCACCAGAGAATTACCTCAAAGG
hSPAK2.6	GCTCGCTAGCCTCGAGCATTGGTAAAAAGGCTCAGAAGA		CCGGATTGCCAAGCTTCACCAGAGAATTACCTCAAAGG
hSPAK2.7	GCTCGCTAGCCTCGAGAGGAAGGCTAATACTGATCTCTCTTG		CCGGATTGCCAAGCTTACTGGTCTGGCATTTTTCCA
hKS-SPAK.1	GCTCGCTAGCCTCGAGCAAAAGTAGCATAATTCCCAGCTT		CCGGATTGCCAAGCTTTCTTTTAAACAGCACCAACAACTT
hKS-SPAK.2	GCTCGCTAGCCTCGAGAGTGTTTGAAAAGAGGCTTGACA		CCGGATTGCCAAGCTTCCCCTTTAACCTTTTTGTTATTCC
hKS-SPAK.3	GCTCGCTAGCCTCGAGTGGCTATCCTTCAGTGTCCTG		CCGGATTGCCAAGCTTTGCAAAGTCAACATTAACACCTG
Forward and reverse primers have 5’-tags (16 bp bold sequences) identical to a double digested region of pGL4.10 (Promega) to facilitate directional cloning by the In-Fusion Cloning System (Clontech).
Underlined 6 bp sequences indicate restriction sites for XhoI and HindIII tagged on forward and reverse primers, respectively.
